# Supplementary material for: Characterization of Natural Anthocyanin Indicator Based on Cellulose Bio-Composite Film for Monitoring the Freshness of Chicken Tenderloin
Source: Molecules. 2022 Apr 25;27(9):2752. doi: 10.3390/molecules27092752 (PMC9103511; doi:10.3390/molecules27092752)
Supplement: Supplementary file 1 [file molecules-27-02752-s001.zip]

Archive with 1 entries (1 files):
- molecules-1698903-supplementary.pdf
